# Supplementary material for: Artificial intelligence‐driven consensus gene signatures for improving bladder cancer clinical outcomes identified by multi‐center integration analysis
Source: Mol Oncol. 2022 Sep 22;16(22):4023–42. doi: 10.1002/1878-0261.13313 (PMC9718116; doi:10.1002/1878-0261.13313)
Supplement: Supplementary file 2 — Table S1. Details of baseline information in 11 public datasets. [file MOL2-16-4023-s004.xlsx]

## Sheet: Table S1
Table S1. Details of baseline information in 11 public datasets.
Accession	TCGA-BLCA	GSE13507	GSE19423	GSE37815	GSE31684	GSE48075	GSE48276	IMvigor210	GSE154261	GSE52219	GSE91061
Number of Patients (%)	400 (100%)	165(100%)	48 (100%)	18 (100%)	93 (100%)	73 (100%)	73 (100%)	348(100%)	71(100%)	23 (100%)	39 (100%)
Age
<60	86 (21.5)	42 (25.5)	15 (31.2)	5 (27.8)	18 (19.4)	13 (17.8)	18 (24.7)
>=60	314 (78.5)	123 (74.5)	33 (68.8)	13 (72.2)	75 (80.6)	60 (82.2)	55 (75.3)
Gender
Female	104 (26.0)	30 (18.2)	11 (22.9)	2 (11.1)	25 (26.9)		14 (19.2)	76 (21.8)
Male	296 (74.0)	135 (81.8)	37 (77.1)	16 (88.9)	68 (73.1)		59 (80.8)	272 (78.2)
T stage
Not available	34 (8.50)	24 (14.5)			5 (5.38)
T1+T2	120 (30.0)	111 (67.3)	48 (100)	18 (100)	27 (29.0)
T3+T4	246 (61.5)	30 (18.2)			61 (65.6)
N stage
N0+N1	277 (69.2)	157 (95.2)	48 (100)	18 (100)	77 (82.8)
N2+N3	81 (20.2)	7 (4.24)
Not available	42 (10.5)	1 (0.61)			16 (17.2)
M stage
M0	194 (48.5)		48 (100)	18 (100)	57 (61.3)
M1	11 (2.75)				36 (38.7)
Not available	195 (48.8)
AJCC Stage:
I+II								213 (61.2)
III+IV								135 (38.8)
Grade
High	377 (94.2)	60 (36.4)	9 (18.8)	5 (27.8)	87 (93.5)
Low	20 (5.00)	105 (63.6)	39 (81.2)	13 (72.2)	6 (6.45)
Not available	3 (0.75)
Survival status
Alive	223 (55.8)	96 (58.2)	32 (66.7)	12 (66.7)	28 (30.1)	28 (38.4)	39 (53.4)	116 (33.3)
Dead	177 (44.2)	69 (41.8)	16 (33.3)	6 (33.3)	65 (69.9)	45 (61.6)	34 (46.6)	232 (66.7)
Relapse status
No									62 (87.3)
Yes									9 (12.7)
FGFR3
Mut						12 (16.4)
Not available						7 (9.59)
WT						54 (74.0)
p53
Mut						23 (31.5)
Not available						7 (9.59)
WT						43 (58.9)
RAS
Mut						3 (4.11)
Not available						7 (9.59)
WT						63 (86.3)
RB1
Mut						7 (9.59)
Not available						7 (9.59)
WT						59 (80.8)
Distant_metastasis
No					18 (19.4)
Yes					75 (80.6)
Smoke
No					18 (19.4)			116 (33.3)
Yes					75 (80.6)			232 (66.7)
Neoadjuvant_treatment
No	390 (97.5)
Yes	10 (2.50)
Intravesical_therapy
No		47 (28.5)		3 (16.7)
Not available		62 (37.6)
Yes		56 (33.9)	48 (100)	15 (83.3)
Systemic_chemo
No		138 (83.6)	48 (100)	17 (94.4)						17(74)
Yes		27 (16.4)		1 (5.56)						6(26)
cT
Not available							2 (2.74)
T1+T2						42 (57.5)	55 (75.3)
T3+T4						31 (42.5)	16 (21.9)
cN
N0+N1						62 (84.9)	72 (98.6)
N2+N3							1 (1.37)
Not available						11 (15.1)
cM
M0						66 (90.4)	71 (97.3)
M1							2 (2.74)
Not available						7 (9.59)
pT
Not available							6 (8.22)
T1+T2							16 (21.9)
T3+T4							51 (69.9)
pN
N0+N1							46 (63.0)
N2+N3							27 (37.0)
pM
M0							71 (97.3)
M1							2 (2.74)
Neoadjuvant_chemotherapy
No							37 (50.7)
Not available							20 (27.4)
Yes							16 (21.9)
Immunotherapy_response
No								230 (66.1)			32(82.1)
Not available								50 (14.4)
Yes								68 (19.5)			7(17.9)
BCG_therapy
No								265 (76.1)	23 (32.9)
Yes								83 (23.9)	47 (67.1)
Platinum_therapy
No								76 (21.8)
Yes								272 (78.2)
Concurrent_cis
No									58 (81.7)
Yes									13 (18.3)
Retur
No									11 (15.5)
Yes									60 (84.5)
