# Supplementary material for: Artificial intelligence‐driven consensus gene signatures for improving bladder cancer clinical outcomes identified by multi‐center integration analysis
Source: Mol Oncol. 2022 Sep 22;16(22):4023–42. doi: 10.1002/1878-0261.13313 (PMC9718116; doi:10.1002/1878-0261.13313)
Supplement: Supplementary file 3 — Table S2. Details of 58 published signatures. [file MOL2-16-4023-s003.xlsx]

## Sheet: Sheet1
Table S2. Details of 58 published signatures.
ID	PMID	Author	Gene	Coef	ENSEMBL
1	32617668	Cao-CII	ALDH1L2	0.0404	ENSG00000136010
1	32617668	Cao-CII	CD109	0.0859	ENSG00000156535
1	32617668	Cao-CII	FER1L4	-0.0008	ENSG00000088340
1	32617668	Cao-CII	FLRT2	0.0167	ENSG00000185070
1	32617668	Cao-CII	KANK4	0.0259	ENSG00000132854
1	32617668	Cao-CII	NCAM1	0.069	ENSG00000149294
1	32617668	Cao-CII	TLL1	0.0065	ENSG00000038295
2	33204364	Cao-DSM	ACTA2	-0.000950773	ENSG00000107796
2	33204364	Cao-DSM	ANPEP	0.000485521	ENSG00000166825
2	33204364	Cao-DSM	COMP	-0.000333665	ENSG00000105664
2	33204364	Cao-DSM	DAB2	0.00835417	ENSG00000153071
2	33204364	Cao-DSM	ELN	0.00783767	ENSG00000049540
2	33204364	Cao-DSM	FOXC2	-0.0270791	ENSG00000176692
2	33204364	Cao-DSM	IGFBP2	-0.00342975	ENSG00000115457
2	33204364	Cao-DSM	MGP	1.65697e-06	ENSG00000111341
2	33204364	Cao-DSM	MMP1	-5.03337e-05	ENSG00000196611
2	33204364	Cao-DSM	MYL9	-0.000124407	ENSG00000101335
2	33204364	Cao-DSM	OXTR	0.00353521	ENSG00000180914
2	33204364	Cao-DSM	PRSS2	-0.000130369	ENSG00000275896
2	33204364	Cao-DSM	PTX3	0.00323547	ENSG00000163661
2	33204364	Cao-DSM	RGS4	0.0302413	ENSG00000117152
2	33204364	Cao-DSM	SPP1	4.98854e-05	ENSG00000118785
2	33204364	Cao-DSM	TAGLN	0.00112256	ENSG00000149591
2	33204364	Cao-DSM	WNT5A	-0.00109887	ENSG00000114251
3	31657881	Cao-JCMM	LAMA2	0.0382	ENSG00000196569
3	31657881	Cao-JCMM	GPC1	0.0726	ENSG00000063660
3	31657881	Cao-JCMM	ECM1	0.0717	ENSG00000143369
3	31657881	Cao-JCMM	FBN2	0.0386	ENSG00000138829
3	31657881	Cao-JCMM	LRP1	0.0685	ENSG00000123384
3	31657881	Cao-JCMM	PVR	0.00903	ENSG00000073008
3	31657881	Cao-JCMM	FUCA1	-0.0475	ENSG00000179163
4	33960661	Cao-JCMM-2	APOL1	-0.105983	ENSG00000100342
4	33960661	Cao-JCMM-2	ATF6	0.0301127	ENSG00000118217
4	33960661	Cao-JCMM-2	ATP6V0A1	0.227736	ENSG00000033627
4	33960661	Cao-JCMM-2	EGFR	0.0266207	ENSG00000146648
4	33960661	Cao-JCMM-2	MYC	0.044376	ENSG00000136997
4	33960661	Cao-JCMM-2	P4HB	0.188434	ENSG00000185624
4	33960661	Cao-JCMM-2	SPNS1	0.201991	ENSG00000169682
4	33960661	Cao-JCMM-2	TP53INP1	-0.0358535	ENSG00000164938
4	33960661	Cao-JCMM-2	ZC3H12A	-0.0179228	ENSG00000163874
5	32655621	Chen-FIG	CCR9	-0.3339	ENSG00000173585
5	32655621	Chen-FIG	HDAC7	-0.39344	ENSG00000061273
5	32655621	Chen-FIG	ZAP70	-0.13452	ENSG00000115085
5	32655621	Chen-FIG	IL7	-0.18109	ENSG00000104432
5	32655621	Chen-FIG	PTGER4	-0.12127	ENSG00000171522
5	32655621	Chen-FIG	CDK6	0.12004	ENSG00000105810
5	32655621	Chen-FIG	IL10	0.13817	ENSG00000136634
5	32655621	Chen-FIG	CTSG	0.08613	ENSG00000100448
5	32655621	Chen-FIG	CEBPG	-0.32792	ENSG00000153879
5	32655621	Chen-FIG	PF4	0.15675	ENSG00000163737
5	32655621	Chen-FIG	MAP3K7	0.31106	ENSG00000135341
5	32655621	Chen-FIG	ZBTB16	0.07375	ENSG00000109906
5	32655621	Chen-FIG	EREG	0.04388	ENSG00000124882
5	32655621	Chen-FIG	RUNX1	-0.13852	ENSG00000159216
5	32655621	Chen-FIG	CIITA	-0.08344	ENSG00000179583
6	31737111	Chen-JC	TMPRSS11E	1.414	ENSG00000087128
6	31737111	Chen-JC	SCEL	2.471	ENSG00000136155
6	31737111	Chen-JC	KRT78	5.305	ENSG00000170423
6	31737111	Chen-JC	TMEM185A	-2.988	ENSG00000269556
7	33747932	Du-FIO	AL583785.1	0.056	ENSG00000226197
7	33747932	Du-FIO	TMEM51-AS1	-0.353	ENSG00000175147
7	33747932	Du-FIO	AC073534.1	-0.793	ENSG00000268442
7	33747932	Du-FIO	LINC01711	0.062	ENSG00000268941
7	33747932	Du-FIO	LINC02446	-0.567	ENSG00000256039
8	22976798	Dyrskjøt-BJC	CDC25B	-0.605	ENSG00000101224
8	22976798	Dyrskjøt-BJC	KPNA2	-0.49	ENSG00000182481
8	22976798	Dyrskjøt-BJC	BIRC5	-0.449	ENSG00000089685
8	22976798	Dyrskjøt-BJC	COL18A1	-0.368	ENSG00000182871
8	22976798	Dyrskjøt-BJC	MSN	-0.328	ENSG00000147065
8	22976798	Dyrskjøt-BJC	UBE2C	-0.315	ENSG00000175063
8	22976798	Dyrskjøt-BJC	COL4A1	-0.3	ENSG00000187498
8	22976798	Dyrskjøt-BJC	FABP4	0.193	ENSG00000170323
8	22976798	Dyrskjøt-BJC	MBNL2	0.459	ENSG00000139793
8	22976798	Dyrskjøt-BJC	SKAP2	0.566	ENSG00000005020
8	22976798	Dyrskjøt-BJC	COL4A3BP	0.777	ENSG00000113163
8	22976798	Dyrskjøt-BJC	NEK1	0.804	ENSG00000137601
9	33151129	Feng-CBT	ARHGDIB	0.2907	ENSG00000111348
9	33151129	Feng-CBT	SHANK2	-0.7774	ENSG00000162105
9	33151129	Feng-CBT	PROM1	-0.8036	ENSG00000007062
9	33151129	Feng-CBT	RASGRF2	0.8632	ENSG00000113319
9	33151129	Feng-CBT	SEC31B	-1.8386	ENSG00000075826
9	33151129	Feng-CBT	PXDNL	-1.6511	ENSG00000147485
9	33151129	Feng-CBT	TRIM27	0.2448	ENSG00000204713
9	33151129	Feng-CBT	GPR75-ASB3	-0.69	ENSG00000115239
9	33151129	Feng-CBT	GALR1	1.3604	ENSG00000166573
9	33151129	Feng-CBT	PP12613	0.3227	ENSG00000226757
9	33151129	Feng-CBT	NRN1	0.6652	ENSG00000124785
10	34329197	Guo-Aging	TAP1	-0.0067	ENSG00000168394
10	34329197	Guo-Aging	MMP9	0.0004	ENSG00000100985
10	34329197	Guo-Aging	ADIPOQ	0.0616	ENSG00000181092
10	34329197	Guo-Aging	PDGFRA	0.0359	ENSG00000134853
10	34329197	Guo-Aging	AHNAK	0.01261	ENSG00000124942
10	34329197	Guo-Aging	RAC3	0.0295	ENSG00000169750
10	34329197	Guo-Aging	OLR1	0.0066	ENSG00000173391
10	34329197	Guo-Aging	IL34	0.0263	ENSG00000157368
10	34329197	Guo-Aging	NAMPT	0.0149	ENSG00000105835
10	34329197	Guo-Aging	PPY	0.0172	ENSG00000108849
10	34329197	Guo-Aging	SH3BP2	-0.072	ENSG00000087266
11	32884943	Jiang-BRI	MMP9	0.0003617	ENSG00000100985
11	32884943	Jiang-BRI	RBP7	0.0096326	ENSG00000162444
11	32884943	Jiang-BRI	PDGFRA	0.0399101	ENSG00000134853
11	32884943	Jiang-BRI	AHNAK	0.014035	ENSG00000124942
11	32884943	Jiang-BRI	OAS1	-0.008116	ENSG00000089127
11	32884943	Jiang-BRI	OLR1	0.0072663	ENSG00000173391
11	32884943	Jiang-BRI	RAC3	0.0297334	ENSG00000169750
11	32884943	Jiang-BRI	SLIT2	-0.209438	ENSG00000145147
11	32884943	Jiang-BRI	IGF1	0.268479	ENSG00000017427
11	32884943	Jiang-BRI	AGTR1	0.141624	ENSG00000144891
12	32096345	Jiang-CM	CCDC80	0.0791168	ENSG00000091986
12	32096345	Jiang-CM	CD3D	-0.0537737	ENSG00000167286
12	32096345	Jiang-CM	CIITA	-0.0886291	ENSG00000179583
12	32096345	Jiang-CM	FN1	0.0692911	ENSG00000115414
12	32096345	Jiang-CM	GBP4	-0.0241269	ENSG00000162654
12	32096345	Jiang-CM	GNLY	-0.0858788	ENSG00000115523
12	32096345	Jiang-CM	SPINK1	-0.049827	ENSG00000164266
12	32096345	Jiang-CM	UBD	-0.0302842	ENSG00000213886
12	32096345	Jiang-CM	VIM	0.0304762	ENSG00000026025
13	34026819	Jiang-FMB	ANXA2	0.7752	ENSG00000182718
13	34026819	Jiang-FMB	GALK1	0.764	ENSG00000108479
13	34026819	Jiang-FMB	COL5A1	0.1973	ENSG00000130635
13	34026819	Jiang-FMB	HS3ST1	-0.3086	ENSG00000002587
14	33465047	Jin-Aging	MMP9	0.0004	ENSG00000100985
14	33465047	Jin-Aging	RBP7	0.0094	ENSG00000162444
14	33465047	Jin-Aging	ADIPOQ	0.08	ENSG00000181092
14	33465047	Jin-Aging	AHNAK	0.0129	ENSG00000124942
14	33465047	Jin-Aging	OAS1	-0.0163	ENSG00000089127
14	33465047	Jin-Aging	RAC3	0.0266	ENSG00000169750
14	33465047	Jin-Aging	SLIT2	-0.196	ENSG00000145147
14	33465047	Jin-Aging	EDNRA	0.0829	ENSG00000151617
14	33465047	Jin-Aging	IL34	0.029	ENSG00000157368
14	33465047	Jin-Aging	PDGFD	0.0469	ENSG00000170962
14	33465047	Jin-Aging	PPY	0.021	ENSG00000108849
14	33465047	Jin-Aging	IL17RD	0.0228	ENSG00000144730
15	33577642	Khan-RR	AR	-0.0098009	ENSG00000169083
15	33577642	Khan-RR	c-Jun	0.0128283	ENSG00000177606
15	33577642	Khan-RR	STAT1	0.0254552	ENSG00000115415
15	33577642	Khan-RR	PKC	-0.0017589	ENSG00000154229
15	33577642	Khan-RR	RelA	-0.0038171	ENSG00000173039
15	33577642	Khan-RR	cABL	0.107021	ENSG00000009954
15	33577642	Khan-RR	SUMO1	-0.0002509	ENSG00000116030
15	33577642	Khan-RR	PAK2	-0.0092431	ENSG00000180370
15	33577642	Khan-RR	HDAC1	-0.0204469	ENSG00000116478
15	33577642	Khan-RR	IRF1	-0.0441683	ENSG00000125347
16	31479417	Lian-Aging	APCDD1L-AS1	0.37	ENSG00000231290
16	31479417	Lian-Aging	FAM225B	2.13	ENSG00000225684
16	31479417	Lian-Aging	LINC00626	0.68	ENSG00000225826
16	31479417	Lian-Aging	LINC00958	0.03	ENSG00000251381
16	31479417	Lian-Aging	LOC100996694	0.18	ENSG00000164109
16	31479417	Lian-Aging	LOC101928111	-0.56	ENSG00000222020
16	31479417	Lian-Aging	LOC441601	0.11	ENSG00000255042
16	31479417	Lian-Aging	ZSWIM8-AS1	-4.26	ENSG00000272589
17	34315402	Li-BMC	SORBS2	0.11061	ENSG00000154556
17	34315402	Li-BMC	GPC2	-0.18866	ENSG00000213420
17	34315402	Li-BMC	SETBP1	0.24538	ENSG00000152217
17	34315402	Li-BMC	FGF11	0.38858	ENSG00000161958
17	34315402	Li-BMC	APOL1	-0.16433	ENSG00000100342
17	34315402	Li-BMC	H1–2	-0.23161	ENSG00000187837
18	34012914	Li-FIO	FPR1	0.234	ENSG00000171051
18	34012914	Li-FIO	TNFAIP6	0.051	ENSG00000123610
18	34012914	Li-FIO	GFPT2	0.145	ENSG00000131459
18	34012914	Li-FIO	IL-10	0.106	ENSG00000136634
18	34012914	Li-FIO	ZNF683	-0.172	ENSG00000176083
19	33604353	Li-FMB	CRTAC1	-0.064	ENSG00000095713
19	33604353	Li-FMB	LGALS4	0.071	ENSG00000171747
19	33604353	Li-FMB	ANLN	0.028	ENSG00000011426
19	33604353	Li-FMB	FASN	0.11	ENSG00000169710
19	33604353	Li-FMB	LPPR4	0.22	ENSG00000117600
19	33604353	Li-FMB	HIST1H1C	-0.045	ENSG00000187837
19	33604353	Li-FMB	CYP1B1	0.018	ENSG00000138061
19	33604353	Li-FMB	EGR2	0.098	ENSG00000122877
20	31396730	Lin-ER	ARHGDIB	-0.0022301	ENSG00000111348
20	31396730	Lin-ER	DENND2D	-0.149725	ENSG00000162777
20	31396730	Lin-ER	DRAM1	-0.106014	ENSG00000136048
20	31396730	Lin-ER	GBP2	-0.297353	ENSG00000162645
20	31396730	Lin-ER	HSH2D	-0.010567	ENSG00000196684
20	31396730	Lin-ER	ICAM2	-0.174532	ENSG00000108622
20	31396730	Lin-ER	KRT8	-0.0385954	ENSG00000170421
20	31396730	Lin-ER	LUZP6	-0.0959518	ENSG00000105887
20	31396730	Lin-ER	NDUFAF3	-0.190843	ENSG00000178057
20	31396730	Lin-ER	RPL41	-0.397531	ENSG00000229117
21	34095228	Liu-FMB	FANCD2	1.882	ENSG00000144554
21	34095228	Liu-FMB	HMGCR	2.661	ENSG00000113161
21	34095228	Liu-FMB	FADS2	1.573	ENSG00000134824
21	34095228	Liu-FMB	ALOX5	-1.835	ENSG00000012779
22	33096258	Liu-Genomics	FBP1	0.852802	ENSG00000165140
22	33096258	Liu-Genomics	HIP1R	0.658589	ENSG00000130787
22	33096258	Liu-Genomics	USF1	0.632869	ENSG00000158773
22	33096258	Liu-Genomics	SLC45A3	0.759835	ENSG00000158715
22	33096258	Liu-Genomics	LRRC59	1.53204	ENSG00000108829
22	33096258	Liu-Genomics	TRAF5	0.636153	ENSG00000082512
22	33096258	Liu-Genomics	PICK1	0.66261	ENSG00000100151
22	33096258	Liu-Genomics	UCHL1	1.12198	ENSG00000154277
22	33096258	Liu-Genomics	NUP188	1.42104	ENSG00000095319
22	33096258	Liu-Genomics	COPS5	0.584187	ENSG00000121022
22	33096258	Liu-Genomics	MGST2	0.737686	ENSG00000085871
22	33096258	Liu-Genomics	SSTR5	0.527555	ENSG00000162009
22	33096258	Liu-Genomics	ZAP70	0.777212	ENSG00000115085
22	33096258	Liu-Genomics	SLC44A4	0.918628	ENSG00000204385
22	33096258	Liu-Genomics	PYCR1	1.15386	ENSG00000183010
22	33096258	Liu-Genomics	TXNIP	0.880775	ENSG00000265972
22	33096258	Liu-Genomics	ELF3	0.917167	ENSG00000163435
23	34093942	Liu-IJCEP	TNC	0.0029	ENSG00000041982
23	34093942	Liu-IJCEP	CALD1	-0.012	ENSG00000122786
23	34093942	Liu-IJCEP	PALLD	0.0126	ENSG00000129116
23	34093942	Liu-IJCEP	CYR61	-0.0011	ENSG00000142871
23	34093942	Liu-IJCEP	HSPB6	-0.0031	ENSG00000004776
23	34093942	Liu-IJCEP	CPXM2	0.0384	ENSG00000121898
23	34093942	Liu-IJCEP	RASL12	0.0127	ENSG00000103710
23	34093942	Liu-IJCEP	TGFB1I1	0.0615	ENSG00000140682
23	34093942	Liu-IJCEP	TAGLN	-0.0017	ENSG00000149591
24	30226624	Liu-OR	ACADS	-0.59	ENSG00000122971
24	30226624	Liu-OR	f C1QTNF9B	0.47	ENSG00000205863
24	30226624	Liu-OR	RP11‑60L3.1	0.11	ENSG00000140481
24	30226624	Liu-OR	CTD‑3195I5.3	-1.54	ENSG00000262692
24	30226624	Liu-OR	hsa‑miR‑3913‑1	-0.46	ENSG00000264405
24	30226624	Liu-OR	hsa‑miR‑891a	0.38	ENSG00000216056
25	32742772	Liu-PeerJ	ANXA1	0.3024	ENSG00000135046
25	32742772	Liu-PeerJ	TPST1	0.1494	ENSG00000169902
25	32742772	Liu-PeerJ	PSMB10	-0.4377	ENSG00000205220
25	32742772	Liu-PeerJ	DLEU1	0.4875	ENSG00000176124
25	32742772	Liu-PeerJ	miR-497-5p	0.4262	ENSG00000284027
26	32802870	Luo-BRI	BECLIN	1.285	ENSG00000126581
26	32802870	Luo-BRI	EGFR	0.286	ENSG00000146648
26	32802870	Luo-BRI	PKCALPHA	0.242	ENSG00000154229
26	32802870	Luo-BRI	SRC	-0.24	ENSG00000197122
26	32802870	Luo-BRI	ANNEXIN1	0.293	ENSG00000135046
26	32802870	Luo-BRI	AXL	0.556	ENSG00000167601
27	34150627	Luo-FIO	ALDH1L2	0.0966266	ENSG00000136010
27	34150627	Luo-FIO	ANXA1	0.0355942	ENSG00000135046
27	34150627	Luo-FIO	CERCAM	0.0168008	ENSG00000167123
27	34150627	Luo-FIO	GNA12	0.00665547	ENSG00000146535
27	34150627	Luo-FIO	PLOD1	0.00360781	ENSG00000083444
27	34150627	Luo-FIO	GSDMB	-0.175525	ENSG00000073605
28	33048468	LuoY-JCMM	AHNAK	0.1036	ENSG00000124942
28	33048468	LuoY-JCMM	OAS1	-0.114	ENSG00000089127
28	33048468	LuoY-JCMM	APOBEC3H	-0.0128	ENSG00000100298
28	33048468	LuoY-JCMM	SCG2	0.0073	ENSG00000171951
28	33048468	LuoY-JCMM	CTSE	-0.0081	ENSG00000196188
28	33048468	LuoY-JCMM	KIR2DS4	-0.0614	ENSG00000221957
29	33621953	Mao-Aging	LOC105375787	4.4	ENSG00000254019
29	33621953	Mao-Aging	CYTOR	1.2	ENSG00000222041
29	33621953	Mao-Aging	URB1-AS1	1.2	ENSG00000256073
29	33621953	Mao-Aging	C21orf91-OT1	3.2	ENSG00000240770
29	33621953	Mao-Aging	CASC15	0.62	ENSG00000272168
29	33621953	Mao-Aging	LOC101928433	0.91	ENSG00000229931
29	33621953	Mao-Aging	HOTAIR	1.9	ENSG00000228630
29	33621953	Mao-Aging	LINC00960	-0.39	ENSG00000242516
29	33621953	Mao-Aging	TTTY19	-4.1	ENSG00000232419
30	33424916	Mou-FIG	PAM	0.005734	ENSG00000145730
30	33424916	Mou-FIG	SLC16A3	0.004647	ENSG00000141526
30	33424916	Mou-FIG	STC1	0.005327	ENSG00000159167
30	33424916	Mou-FIG	TPI1	0.001106	ENSG00000111669
30	33424916	Mou-FIG	HDAC4	0.176777	ENSG00000068024
30	33424916	Mou-FIG	KDELR3	0.009246	ENSG00000100196
30	33424916	Mou-FIG	CHST6	0.093539	ENSG00000183196
30	33424916	Mou-FIG	VCAN	0.004233	ENSG00000038427
30	33424916	Mou-FIG	CASP6	-0.014811	ENSG00000138794
31	32733809	Na-FIO	MMP9	0.000325672	ENSG00000100985
31	32733809	Na-FIO	PDGFRA	0.0294102	ENSG00000134853
31	32733809	Na-FIO	AHNAK	0.0130377	ENSG00000124942
31	32733809	Na-FIO	OAS1	-0.00717595	ENSG00000089127
31	32733809	Na-FIO	OLR1	0.00516244	ENSG00000173391
31	32733809	Na-FIO	RAC3	0.0235918	ENSG00000169750
31	32733809	Na-FIO	IGF1	0.282607	ENSG00000017427
31	32733809	Na-FIO	PGF	0.0176456	ENSG00000119630
31	32733809	Na-FIO	SH3BP2	-0.0830437	ENSG00000087266
32	32117435	Qiu-FIG	RBP7	0.0044	ENSG00000162444
32	32117435	Qiu-FIG	PDGFRA	0.0021	ENSG00000134853
32	32117435	Qiu-FIG	AHNAK	0.0054	ENSG00000124942
32	32117435	Qiu-FIG	OAS1	-0.0021	ENSG00000089127
32	32117435	Qiu-FIG	RAC3	0.0043	ENSG00000169750
32	32117435	Qiu-FIG	EDNRA	0.0142	ENSG00000151617
32	32117435	Qiu-FIG	SH3BP2	-0.0019	ENSG00000087266
33	32749145	Quan-BM	MMP9	0.00036	ENSG00000100985
33	32749145	Quan-BM	RBP7	0.00963	ENSG00000162444
33	32749145	Quan-BM	PDGFRA	0.03991	ENSG00000134853
33	32749145	Quan-BM	AHNAK	0.01403	ENSG00000124942
33	32749145	Quan-BM	OAS1	-0.008112	ENSG00000089127
33	32749145	Quan-BM	OLR1	0.00727	ENSG00000173391
33	32749145	Quan-BM	RAC3	0.02973	ENSG00000169750
33	32749145	Quan-BM	SLIT2	-0.20944	ENSG00000145147
33	32749145	Quan-BM	IGF1	0.26848	ENSG00000017427
33	32749145	Quan-BM	AGTR1	0.14162	ENSG00000144891
34	33459039	Shen-ACNB	ANXA6	0.0082	ENSG00000197043
34	33459039	Shen-ACNB	AHNAK	0.0161	ENSG00000124942
34	33459039	Shen-ACNB	CACYBP	0.0252	ENSG00000116161
34	33459039	Shen-ACNB	STAT1	-0.0079	ENSG00000115415
34	33459039	Shen-ACNB	CALR	0.0011	ENSG00000179218
35	33292266	Shen-CCI	PLOD1	0.0049	ENSG00000083444
35	33292266	Shen-CCI	CKB	0.0018	ENSG00000166165
35	33292266	Shen-CCI	PYGB	0.0033	ENSG00000100994
35	33292266	Shen-CCI	AKR1B1	0.0031	ENSG00000085662
35	33292266	Shen-CCI	PDE5A	0.0486	ENSG00000138735
36	33456631	Shen-DM	AHNAK	0.0009	ENSG00000124942
36	33456631	Shen-DM	NR2F6	-0.006	ENSG00000160113
37	33962639	Sun-CCI	SLC2A3	0.119	ENSG00000059804
37	33962639	Sun-CCI	ALDOB	-0.387	ENSG00000136872
37	33962639	Sun-CCI	FOXO3	0.32	ENSG00000118689
37	33962639	Sun-CCI	SDC4	-0.216	ENSG00000124145
37	33962639	Sun-CCI	VEGFA	-0.227	ENSG00000112715
37	33962639	Sun-CCI	EGFR	0.165	ENSG00000146648
37	33962639	Sun-CCI	GPC1	0.232	ENSG00000063660
38	33289830	Tong-BSR	TTC28-AS1	-0.336724	ENSG00000235954
38	33289830	Tong-BSR	LINC02446	-0.0871411	ENSG00000256039
38	33289830	Tong-BSR	AL662844.4	-0.430659	ENSG00000272501
38	33289830	Tong-BSR	AC105942.1	0.0587333	ENSG00000235501
38	33289830	Tong-BSR	AL049840.3	0.200254	ENSG00000253096
38	33289830	Tong-BSR	SNHG26	0.270944	ENSG00000228649
38	33289830	Tong-BSR	USP30-AS1	-0.167838	ENSG00000256262
38	33289830	Tong-BSR	PSMB8-AS1	-0.0607832	ENSG00000204261
38	33289830	Tong-BSR	AL031775.1	-0.180898	ENSG00000272345
38	33289830	Tong-BSR	AC073534.1	-0.277747	ENSG00000268442
38	33289830	Tong-BSR	U62317.2	-0.0400036	ENSG00000205559
38	33289830	Tong-BSR	C5orf56	0.382597	ENSG00000197536
38	33289830	Tong-BSR	AJ271736.1	-0.202542	ENSG00000270726
38	33289830	Tong-BSR	AL139385.1	0.209248	ENSG00000275880
39	34112144	Wang-BMC	ACAP1	-0.0589	ENSG00000072818
39	34112144	Wang-BMC	ADAMTS9	0.0515	ENSG00000163638
39	34112144	Wang-BMC	TAP1	-0.0022	ENSG00000168394
39	34112144	Wang-BMC	IFIT3	-0.001	ENSG00000119917
39	34112144	Wang-BMC	FBN1	0.0184	ENSG00000166147
39	34112144	Wang-BMC	FSTL1	0.0029	ENSG00000163430
39	34112144	Wang-BMC	COL6A2	2.4572e-06	ENSG00000142173
40	32841548	Wang-CM	SULT1C2	-0.285729	ENSG00000198203
40	32841548	Wang-CM	EGFL6	-0.132835	ENSG00000198759
40	32841548	Wang-CM	DUSP2	-0.047081	ENSG00000158050
40	32841548	Wang-CM	BLNK	-0.0365936	ENSG00000095585
40	32841548	Wang-CM	BATF	-0.027055	ENSG00000156127
40	32841548	Wang-CM	PPFIBP2	-0.0158121	ENSG00000166387
40	32841548	Wang-CM	HES1	-0.00830084	ENSG00000114315
40	32841548	Wang-CM	THBS4	0.0114766	ENSG00000113296
40	32841548	Wang-CM	CPA3	0.0610029	ENSG00000163751
40	32841548	Wang-CM	NEFL	0.0699592	ENSG00000277586
40	32841548	Wang-CM	VWF	0.0806877	ENSG00000110799
40	32841548	Wang-CM	LRP8	0.0954285	ENSG00000157193
40	32841548	Wang-CM	PDGFD	0.110455	ENSG00000170962
41	32983230	Wu-FIG	FLNA	-1.49	ENSG00000196924
41	32983230	Wu-FIG	HSPG2	3.5	ENSG00000142798
41	32983230	Wu-FIG	AHNAK	1.74	ENSG00000124942
41	32983230	Wu-FIG	FASTKD3	-1.45	ENSG00000124279
41	32983230	Wu-FIG	POU5F1	-0.28	ENSG00000204531
41	32983230	Wu-FIG	PCSK9	0.35	ENSG00000169174
42	33391264	Wu-FIM	ORM1	-0.42	ENSG00000229314
42	33391264	Wu-FIM	PTHLH	0.17	ENSG00000087494
42	33391264	Wu-FIM	CTSE	-0.39	ENSG00000196188
43	33842349	Wu-FIO	HER2	0.0333833	ENSG00000141736
43	33842349	Wu-FIO	EGFR	0.108497	ENSG00000146648
43	33842349	Wu-FIO	VEGF	0.0279008	ENSG00000112715
43	33842349	Wu-FIO	CyclinD1	0.00864806	ENSG00000110092
43	33842349	Wu-FIO	BAX	-0.0883307	ENSG00000087088
43	33842349	Wu-FIO	MDR	-0.0126913	ENSG00000085563
43	33842349	Wu-FIO	p53	-0.096131	ENSG00000141510
43	33842349	Wu-FIO	p27	-0.0119327	ENSG00000111276
44	33545950	Wu-Med	CHPF	0.156689	ENSG00000123989
44	33545950	Wu-Med	AK3	-0.40384	ENSG00000147853
44	33545950	Wu-Med	GALK1	0.350739	ENSG00000108479
44	33545950	Wu-Med	NUP188	0.444476	ENSG00000095319
45	33209669	Xing-TAU	TAP1	-0.000824	ENSG00000168394
45	33209669	Xing-TAU	RBP7	0.00397	ENSG00000162444
45	33209669	Xing-TAU	STAT1	-3.1e-05	ENSG00000115415
45	33209669	Xing-TAU	PDGFRA	0.005626	ENSG00000134853
45	33209669	Xing-TAU	AHNAK	0.004692	ENSG00000124942
45	33209669	Xing-TAU	OLR1	0.00029	ENSG00000173391
45	33209669	Xing-TAU	RAC3	0.009473	ENSG00000169750
45	33209669	Xing-TAU	EDNRA	0.001882	ENSG00000151617
45	33209669	Xing-TAU	IGF1	0.078175	ENSG00000017427
45	33209669	Xing-TAU	SH3BP2	-0.009884	ENSG00000087266
46	33408272	Yan-Aging	AHNAK	0.2427	ENSG00000124942
46	33408272	Yan-Aging	CALR	0.3584	ENSG00000179218
46	33408272	Yan-Aging	PLA2G2A	-0.0863	ENSG00000188257
46	33408272	Yan-Aging	OAS1	-0.188	ENSG00000089127
46	33408272	Yan-Aging	CDH1	-0.0401	ENSG00000039068
46	33408272	Yan-Aging	PDGFRA	0.2079	ENSG00000134853
46	33408272	Yan-Aging	SEMA3F	-0.0014	ENSG00000001617
46	33408272	Yan-Aging	RAC3	0.2281	ENSG00000169750
46	33408272	Yan-Aging	IRF5	-0.0702	ENSG00000128604
46	33408272	Yan-Aging	CARD11	-0.1192	ENSG00000198286
47	31134129	Yan-FIG	BUB1B	0.347	ENSG00000156970
47	31134129	Yan-FIG	CCNB1	0.324	ENSG00000134057
47	31134129	Yan-FIG	CDK1	0.218	ENSG00000170312
47	31134129	Yan-FIG	ISG15	0.264	ENSG00000187608
47	31134129	Yan-FIG	KIF15	0.268	ENSG00000163808
47	31134129	Yan-FIG	RAD54L	0.386	ENSG00000085999
48	34221960	Yan-FIO	BOC	0.009	ENSG00000144857
48	34221960	Yan-FIO	FGF7	0.064	ENSG00000140285
48	34221960	Yan-FIO	MAP1A	0.178	ENSG00000166963
49	32194788	Yan-JC	ASPM	-0.135	ENSG00000066279
49	32194788	Yan-JC	C4orf46	-0.142	ENSG00000205208
49	32194788	Yan-JC	CCNB1	0.632	ENSG00000134057
49	32194788	Yan-JC	DIAPH3	0.105	ENSG00000139734
49	32194788	Yan-JC	MLF1	0.803	ENSG00000178053
49	32194788	Yan-JC	MTFR2	-0.456	ENSG00000146410
49	32194788	Yan-JC	NSUN6	-0.287	ENSG00000241058
49	32194788	Yan-JC	OIP5	0.05	ENSG00000104147
50	31894276	Yin-OR	S100A8	0.17027	ENSG00000143546
50	31894276	Yin-OR	CTHRC1	0.06678	ENSG00000164932
50	31894276	Yin-OR	C15orf48	0.10548	ENSG00000166920
50	31894276	Yin-OR	MPPED2	-0.16639	ENSG00000066382
50	31894276	Yin-OR	CKAP2L	0.256	ENSG00000169607
50	31894276	Yin-OR	SNCAIP	0.17159	ENSG00000064692
50	31894276	Yin-OR	SALL4	0.06363	ENSG00000101115
50	31894276	Yin-OR	MMP11	0.01503	ENSG00000099953
50	31894276	Yin-OR	COL1A1	0.00057	ENSG00000108821
50	31894276	Yin-OR	AEBP1	0.22674	ENSG00000106624
50	31894276	Yin-OR	C10orf99	-0.08764	ENSG00000188373
50	31894276	Yin-OR	KIF1A	0.22416	ENSG00000130294
50	31894276	Yin-OR	ALDH1L1	-0.00367	ENSG00000144908
51	33962398	Zhang-Aging	ZHX3	0.148896	ENSG00000174306
51	33962398	Zhang-Aging	ZNF350	-0.0615	ENSG00000256683
51	33962398	Zhang-Aging	ZNRD1	-0.06775	ENSG00000066379
51	33962398	Zhang-Aging	ZNF195	-0.11088	ENSG00000005801
51	33962398	Zhang-Aging	SUZ12	0.064369	ENSG00000178691
51	33962398	Zhang-Aging	APEX2	-0.03312	ENSG00000169188
51	33962398	Zhang-Aging	EBF4	-0.04355	ENSG00000088881
52	32646427	Zhang-BMC	C21orf34	0.052146	ENSG00000215386
52	32646427	Zhang-BMC	C22orf45	-0.20576	ENSG00000178803
52	32646427	Zhang-BMC	C4orf12	0.164629	ENSG00000180769
52	32646427	Zhang-BMC	C7orf13	0.136011	ENSG00000182648
52	32646427	Zhang-BMC	CACNA2D1	0.057299	ENSG00000153956
52	32646427	Zhang-BMC	HCG4P6	-0.10285	ENSG00000227262
52	32646427	Zhang-BMC	INE2	-0.18816	ENSG00000281371
52	32646427	Zhang-BMC	LOC115110	-0.14616	ENSG00000238164
52	32646427	Zhang-BMC	LOC283663	-0.12243	ENSG00000247982
52	32646427	Zhang-BMC	LOC554202	-0.09584	ENSG00000171889
52	32646427	Zhang-BMC	SNHG10	-0.09684	ENSG00000247092
52	32646427	Zhang-BMC	SOX2OT	0.095918	ENSG00000242808
52	32646427	Zhang-BMC	STL	0.123121	ENSG00000236548
52	32646427	Zhang-BMC	SYS1-DBNDD2	0.207295	ENSG00000254806
53	32467671	Zhang-CCI	NUP205	0.236	ENSG00000155561
53	32467671	Zhang-CCI	NUPL2	-0.2861	ENSG00000136243
53	32467671	Zhang-CCI	PFKFB1	-0.1323	ENSG00000158571
53	32467671	Zhang-CCI	PKM	0.1539	ENSG00000067225
54	33552945	Zhang-FIO	HCP5	-0.026	ENSG00000206337
54	33552945	Zhang-FIO	IPO5P1	-0.104	ENSG00000269837
54	33552945	Zhang-FIO	LINC00942	0.015	ENSG00000249628
54	33552945	Zhang-FIO	LINC01356	0.024	ENSG00000215866
55	31596511	Zhang-JCP	CES1	0.07889	ENSG00000198848
55	31596511	Zhang-JCP	CSAG1	-0.0438	ENSG00000198930
55	31596511	Zhang-JCP	CYTL1	0.19708	ENSG00000170891
55	31596511	Zhang-JCP	FCMR	-0.23354	ENSG00000162894
55	31596511	Zhang-JCP	GPC2	-0.14333	ENSG00000213420
55	31596511	Zhang-JCP	IFNG	0.12036	ENSG00000111537
55	31596511	Zhang-JCP	SOSTDC1	0.07618	ENSG00000171243
55	31596511	Zhang-JCP	ZNF683	-0.21424	ENSG00000176083
56	33779704	Zheng-BSR	YTHDF2	-0.056	ENSG00000198492
56	33779704	Zheng-BSR	FTO	0.207	ENSG00000140718
57	32382761	Zhou-BIB	WASIR2	-0.3929	ENSG00000231439
57	32382761	Zhou-BIB	PART1	0.2234	ENSG00000152931
57	32382761	Zhou-BIB	GUSBP11	-0.4645	ENSG00000228315
57	32382761	Zhou-BIB	MAFG-DT	0.6849	ENSG00000265688
57	32382761	Zhou-BIB	LINC01184	0.4178	ENSG00000245937
57	32382761	Zhou-BIB	OGFRP1	-0.3453	ENSG00000182057
57	32382761	Zhou-BIB	AC090515.2	-0.3408	ENSG00000245975
58	31660264	Zhu-PeerJ	ANLN	0.25457	ENSG00000011426
58	31660264	Zhu-PeerJ	NEFH	-0.25465	ENSG00000100285
58	31660264	Zhu-PeerJ	SIGLEC6	0.08186	ENSG00000105492
58	31660264	Zhu-PeerJ	IMPDH1	0.38131	ENSG00000106348
58	31660264	Zhu-PeerJ	CD36	0.15089	ENSG00000135218
58	31660264	Zhu-PeerJ	SERPINA10	-0.11896	ENSG00000140093
58	31660264	Zhu-PeerJ	MSX1	0.25721	ENSG00000163132
58	31660264	Zhu-PeerJ	SETD3	0.79316	ENSG00000183576
