# Supplementary material for: Artificial intelligence‐driven consensus gene signatures for improving bladder cancer clinical outcomes identified by multi‐center integration analysis
Source: Mol Oncol. 2022 Sep 22;16(22):4023–42. doi: 10.1002/1878-0261.13313 (PMC9718116; doi:10.1002/1878-0261.13313)
Supplement: Supplementary file 4 — Table S3. Annotation information of 30 RORGs. [file MOL2-16-4023-s001.xlsx]

## Sheet: Table S3
Table S3. Annotation information of 30 RORGs.
ENSEMBL	SYMBOL
ENSG00000101966	XIAP
ENSG00000129197	RPAIN
ENSG00000129675	ARHGEF6
ENSG00000132356	PRKAA1
ENSG00000204428	LY6G5C
ENSG00000276380	UBE2NL
ENSG00000010379	SLC6A13
ENSG00000089902	RCOR1
ENSG00000101198	NKAIN4
ENSG00000119599	DCAF4
ENSG00000121957	GPSM2
ENSG00000129451	KLK10
ENSG00000133661	SFTPD
ENSG00000134755	DSC2
ENSG00000134757	DSG3
ENSG00000134760	DSG1
ENSG00000134762	DSC3
ENSG00000136155	SCEL
ENSG00000141401	IMPA2
ENSG00000143556	S100A7
ENSG00000159516	SPRR2G
ENSG00000164649	CDCA7L
ENSG00000167881	SRP68
ENSG00000169469	SPRR1B
ENSG00000170477	KRT4
ENSG00000178934	LGALS7B
ENSG00000182718	ANXA2
ENSG00000204866	IGFL2
ENSG00000205076	LGALS7
ENSG00000205420	KRT6A
