# Supplementary material for: Artificial intelligence‐driven consensus gene signatures for improving bladder cancer clinical outcomes identified by multi‐center integration analysis
Source: Mol Oncol. 2022 Sep 22;16(22):4023–42. doi: 10.1002/1878-0261.13313 (PMC9718116; doi:10.1002/1878-0261.13313)
Supplement: Supplementary file 5 — Table S4. Multivariate Cox regression of AIGS regarding to OS. [file MOL2-16-4023-s006.xlsx]

## Sheet: Table 1
Table S4. Multivariate Cox regression of AIGS regarding to OS.
Cohort	Clinical Characteristics	HR	HR.95L	HR.95H	P-value
TCGA-BLCA	Age	1.69848	1.08476	2.65941	0.0205789
TCGA-BLCA	Gender	0.898746	0.647542	1.2474	0.523298
TCGA-BLCA	Stage	1.51833	0.744952	3.09461	0.250346
TCGA-BLCA	T	1.08848	0.573098	2.06733	0.795606
TCGA-BLCA	N	1.70336	1.17846	2.46206	0.00460278
TCGA-BLCA	M	1.38965	0.850306	2.2711	0.189204
TCGA-BLCA	Grade	0.933094	0.221944	3.9229	0.924703
TCGA-BLCA	AIGS	5.51912	3.19893	9.52214	8.32099e-10
GSE13507	Age	6.25892	2.42539	16.1516	0.000149614
GSE13507	Gender	0.59088	0.315954	1.10503	0.0995009
GSE13507	T	3.84033	1.80605	8.16599	0.000472757
GSE13507	N	7.54166	2.63829	21.5581	0.000163044
GSE13507	Grade	1.17012	0.658948	2.07783	0.591787
GSE13507	Intravesical_therapy	1.48777	0.810747	2.73016	0.199624
GSE13507	Systemic_chemo	0.625015	0.298826	1.30726	0.211917
GSE13507	AIGS	5.71164	2.27483	14.3408	0.000207425
GSE19423	Gender	0.510548	0.16795	1.552	0.235973
GSE19423	Grade	0.771127	0.178209	3.33675	0.728039
GSE19423	AIGS	16.504	2.82668	96.3613	0.0018446
GSE31684	Age	1.19244	0.581676	2.44451	0.630839
GSE31684	Gender	0.869561	0.485443	1.55762	0.6384
GSE31684	N	1.87965	1.053	3.35525	0.0327885
GSE31684	Grade	1.76475	0.420316	7.40957	0.437787
GSE31684	Smoke	1.54024	0.753687	3.14765	0.236214
GSE31684	AIGS	6.17681	2.21519	17.2233	0.000501234
GSE37815	Grade	0.00903779	3.67545e-05	2.22236	0.0938084
GSE37815	Intravesical_therapy	0.00669766	4.80521e-05	0.933542	0.0468932
GSE37815	AIGS	30.7846	1.4195	667.624	0.0290269
GSE48075	Age	1.7957	0.671655	4.80091	0.243325
GSE48075	cT	1.45573	0.758796	2.79276	0.258638
GSE48075	FGFR3	1.26866	0.56626	2.84234	0.563142
GSE48075	p53	0.83633	0.435165	1.60732	0.59181
GSE48075	RAS	0.895793	0.20391	3.9353	0.884135
GSE48075	RB1	0.884066	0.303869	2.57207	0.821085
GSE48075	AIGS	5.77926	2.50198	13.3494	4.00914e-05
GSE48276	Age	2.42454	0.922849	6.36985	0.0723277
GSE48276	Gender	0.765447	0.316277	1.85252	0.553355
GSE48276	pN	1.61115	0.65348	3.97229	0.300241
GSE48276	pM	5.494	1.13673	26.5535	0.0340577
GSE48276	cT	1.45005	0.602677	3.48883	0.406797
GSE48276	cM	3.54214	0.42599	29.4532	0.241871
GSE48276	Neoadjuvant_chemotherapy	1.16952	0.451585	3.02883	0.747049
GSE48276	AIGS	10.4727	2.25241	48.6936	0.00273931
IMvigor210	Gender	0.840361	0.61912	1.14066	0.264548
IMvigor210	Stage	0.965665	0.723089	1.28962	0.812876
IMvigor210	BCG_therapy	1.13553	0.825743	1.56153	0.43424
IMvigor210	Somke	0.92417	0.700736	1.21885	0.576531
IMvigor210	Platinum_therapy	1.52064	1.08136	2.13835	0.0159661
IMvigor210	AIGS	3.00543	1.76664	5.11288	4.92539e-05
