# Supplementary material for: Artificial intelligence‐driven consensus gene signatures for improving bladder cancer clinical outcomes identified by multi‐center integration analysis
Source: Mol Oncol. 2022 Sep 22;16(22):4023–42. doi: 10.1002/1878-0261.13313 (PMC9718116; doi:10.1002/1878-0261.13313)
Supplement: Supplementary file 6 — Table S5. Multivariate Cox regression of AIGS regarding to RFS. [file MOL2-16-4023-s005.xlsx]

## Sheet: Sheet1
Table S5. Multivariate Cox regression of AIGS regarding to RFS.
Cohort	Clinical Characteristics	HR	HR.95L	HR.95H	P-value
GSE31684	Age	1.00555	0.955994	1.05768	0.830001
GSE31684	Gender	0.259863	0.0891599	0.75739	0.0135455
GSE31684	T	0.685618	0.130054	3.61443	0.656318
GSE31684	N	2.52877	1.00777	6.34537	0.0481028
GSE31684	M	173.314	6.66167	4509.04	0.00193171
GSE31684	Distant_metastasis	0.583747	0.0529994	6.42953	0.660124
GSE31684	Local recurrence	6.51585	2.01764	21.0425	0.00172728
GSE31684	Chemotherapy	1.19695	0.387067	3.70139	0.754955
GSE31684	Grade	0.0337316	0.00177089	0.642516	0.0241854
GSE31684	Urothelial recurrence	0.361966	0.0885404	1.47977	0.15722
GSE31684	AIGS	27.456	1.70206	442.894	0.0195528
