# Supplementary material for: Artificial intelligence‐driven consensus gene signatures for improving bladder cancer clinical outcomes identified by multi‐center integration analysis
Source: Mol Oncol. 2022 Sep 22;16(22):4023–42. doi: 10.1002/1878-0261.13313 (PMC9718116; doi:10.1002/1878-0261.13313)
Supplement: Supplementary file 7 — Table S6. Multivariate Cox regression of AIGS regarding to PFS. [file MOL2-16-4023-s002.xlsx]

## Sheet: Sheet1
Table S6. Multivariate Cox regression of AIGS regarding to PFS.
Cohort	Clinical Characteristics	HR	HR.95L	HR.95H	P-value
GSE154261	CIS	1.20484	0.11751	12.3533	0.875312
GSE154261	BCG treatment	0.0885182	0.012206	0.641936	0.0164641
GSE154261	Retur	0.331992	0.0709643	1.55316	0.161312
GSE154261	AIGS	2.74397	1.033	7.2888	0.0428563
